# Supplementary material for: Enhancing glucose flux into sweat by increasing paracellular permeability of the sweat gland
Source: PLoS One. 2018 Jul 16;13(7):e0200009. doi: 10.1371/journal.pone.0200009 (PMC6047769; doi:10.1371/journal.pone.0200009)
Supplement: S1 Dataset — (XLSX) [file pone.0200009.s001.xlsx]

## Sheet: Fig 2
Time Point	Condition	Acetate						Citrate
		1	2	3	4	Average	Std. Error	1	2	3	4	Average	Std. Error
1	1	30.1918	42.1668	10.4808	-23.315	14.8811	14.3098	-11.0168	8.3702	-33.7968	-48.6797	-21.2808	12.5561
2	2	19.8469	16.6557	34.4588	-26.6478	11.0784	13.159	-11.6356	-5.54174	-40.296	2.7281	-13.6863	9.34544
3	3	219.954	213.327	540.821	163.966	284.517	86.3429	29.173	736.596	295.643	68.0612	282.368	162.413
4	4	214.22	117.557	149.877	210.63	173.071	23.6707	166.408	516.091	633.919	93.8184	352.559	131.499
5	5	149.84	146.526	122.215	87.5785	126.54	14.3731	949.719	518.601	970.005	188.257	656.646	187.646
6	6	251.767	145.316	93.445	28.1487	129.669	47.2328	1266.71	527.217	1100.96	342.88	809.441	222
7	7	629.127	140.195	249.351	115.65	283.581	118.79	727.771	625.365	666.926	400.871	605.233	71.292
8	8	45.6943	26.11	85.531	97.8786	63.8035	16.7877	44.2265	12.9504	26.8838	206.025	72.5215	44.9586

## Sheet: Fig 3
Subject	Sweat rate (nL/(min*gland))	Sweat glucose concentration (uM)	Blood glucose concentration (mg/dl)
1	8.56006	6.27246	86.9161
1	7.53956	9.96003	86.3982
1	6.51906	12.3598	85.8804
1	5.49856	18.5208	85.3625
1	4.47806	28.5854	84.8446
1	3.45756	33.064	84.3267
1	2.43706	46.3929	83.8089
2	4.58197	47.998	91.5
2	2.68033	89.9558	94
3	6.29508	18.5399	97
3	4.21311	21.7298	89
3	1.96721	37.1821	87
3	0.959016	58.13	77.5
3	0.590164	86.5879	72.5
4	3.35507	38.101	90.6257
4	2.91244	53.3031	90.1034
4	2.46982	79.2483	89.5812
4	2.02719	106.876	89.0589
4	1.58457	78.7543	88.5367
4	1.14194	141.22	88.0144
5	7.48362	8.64406	94.7293
5	6.57262	13.053	93.4436
5	5.66162	15.087	92.1579
5	4.75062	23.2397	90.8722
5	3.83962	19.8558	89.5865
5	2.92863	29.0588	88.3008
5	2.01763	25.6781	87.0151
6	2.85246	182.627	103
6	2.7418	341.587	96.25
6	2.2541	671.589	87.75
6	1.71721	846.707	84.75
6	1.34016	451.146	83
6	1.0041	17.8627	78.5
6	0.840164	28.1383	79
